# Supplementary material for: Biochemistry-informed design selects potent siRNAs against SARS-CoV-2
Source: RNA Biol. 2023 Jun 4;20(1):272–80. doi: 10.1080/15476286.2023.2217400 (PMC10243379; doi:10.1080/15476286.2023.2217400)
Supplement: Supplemental Material [file KRNB_A_2217400_SM7381.zip]

Archive with 5 entries (4 files):
- Supplementary_KRNB_/
- Supplementary_KRNB_/Supp_Figure_A549_viability_and_efficiency.jpg
- Supplementary_KRNB_/Supp_Figure_siRNA_combinations.jpg
- Supplementary_KRNB_/Supp_Figure_substitutions_in_variants_vs_ORF_lengths.jpg
- Supplementary_KRNB_/Supp_Figure_viability_various_concentrations.jpg
